# Supplementary material for: Potential Cause-and-Effect Relationship between Gut Microbiota and Childhood Neuroblastoma: A Mendelian Randomization Analysis
Source: Indian J Pediatr. 2024 Mar 27;92(7):717–24. doi: 10.1007/s12098-024-05065-6 (PMC12182494; doi:10.1007/s12098-024-05065-6)
Supplement: Supplementary file 1 — Supplementary file1 (XLS 1 KB) [file 12098_2024_5065_MOESM1_ESM.xls]

Supplementary File S1: The correlation coefficient and P-value between the expression level of SNP genes and the expression level of neuroblastoma-related genes
gene	immuneGene	cor	pvalue
MUC4	ALK	-0.043119678	0.588231245
PELI2	ALK	-0.135575946	0.087382337
MUC4	MYCN	0.088434289	0.266127558
PELI2	MYCN	0.02932264	0.712816332
MUC4	PHOX2B	0.036677202	0.645192255
PELI2	PHOX2B	-0.025606838	0.74789455
MUC4	KIF1B	0.151755829	0.05541152
PELI2	KIF1B	-0.086454345	0.277022275
MUC4	NBAT1	0.235280646	0.002745209
PELI2	NBAT1	0.078266664	0.325237787
MUC4	TP53	0.031262987	0.69472994
PELI2	TP53	0.124030645	0.118142894
MUC4	MYCNOS	0.163348671	0.039027351
PELI2	MYCNOS	0.12919607	0.103475415
MUC4	MYC	0.109116397	0.169594411
PELI2	MYC	0.026254103	0.741744514
MUC4	PTPN11	0.077051369	0.332829627
PELI2	PTPN11	-0.068251171	0.391142036
MUC4	CASC15	0.133232799	0.093043161
PELI2	CASC15	0.209410622	0.007869401
MUC4	PIK3CA	0.126543294	0.110818144
PELI2	PIK3CA	0.332794955	1.71E-05
MUC4	LMO1	0.328856598	2.18E-05
PELI2	LMO1	-0.031363753	0.693795252
MUC4	FGFR1	-0.209417367	0.007867357
PELI2	FGFR1	0.06705334	0.399528525
MUC4	SNHG16	0.059944451	0.451464172
PELI2	SNHG16	-0.135352869	0.087909124
MUC4	SMARCA4	0.18458749	0.019456001
PELI2	SMARCA4	-0.152571989	0.054096891
MUC4	MYCNUT	0.023705326	0.766052702
PELI2	MYCNUT	0.057727046	0.468405731
MUC4	H19	-0.042112156	0.596986267
PELI2	H19	0.022806655	0.774679588
MUC4	LIN28B	0.239128164	0.002324098
PELI2	LIN28B	-0.039024212	0.624177831
MUC4	MEG3	0.053358368	0.502780328
PELI2	MEG3	-0.020535458	0.796603103
